# Supplementary material for: Accurate Prediction of Protein Structural Flexibility by Deep Learning Integrating Intricate Atomic Structures and Cryo-EM Density Information
Source: Nat Commun. 2024 Jul 2;15:5538. doi: 10.1038/s41467-024-49858-x (PMC11219796; doi:10.1038/s41467-024-49858-x)
Supplement: Supplementary file 4 — Source Data [file 41467_2024_49858_MOESM4_ESM.xlsx]

## Sheet: Statistics of Corre. Coff.
PDBid	EMDid	Resolution	RMSF-net	RMSF-net_cryo	DEFMap	RMSF-net_pdb	RMSF-net_pdb01	Occ2RMSF-net	Classification	Round for cross-validation
6VFH	EMD-21172	3.86	0.864	0.57	0.587	0.721	0.777	0.531	DE NOVO PROTEIN	3
6Y5L	EMD-10701	3.6	0.702	0.773	0.574	0.887	0.772	0.562	VIRAL PROTEIN	2
6NT6	EMD-0503	4	0.679	0.703	0.686	0.74	0.674	0.63	IMMUNE SYSTEM	5
6X8M	EMD-22094	2.2	0.928	0.454	0.42	0.912	0.9	0.449	VIRUS LIKE PARTICLE	5
3J2V	EMD-2278	3.5	0.792	0.523	0.54	0.803	0.747	0.545	VIRUS	5
6F1Z	EMD-4172	3.4	0.615	0.559	0.062	0.717	0.594	0.561	MOTOR PROTEIN	2
5I68	EMD-8072	3.37	0.813	0.546	0.42	0.797	0.763	0.415	OXIDOREDUCTASE	2
3J7L	EMD-6000	3.8	0.748	0.415	0.373	0.662	0.732	0.457	VIRUS	3
6TGY	EMD-10501	3.5	0.742	0.781	0.757	0.753	0.814	0.739	APOPTOSIS	1
6NBC	EMD-0407	2.8	0.604	0.745	0.635	0.664	0.626	0.675	OXYGEN TRANSPORT	4
6XPD	EMD-22285	3.8	0.771	0.674	0.701	0.778	0.79	0.767	TRANSPORT PROTEIN	2
6I5A	EMD-4413	2.3	0.824	0.498	0.507	0.793	0.793	0.363	VIRUS	3
6XDC	EMD-22136	2.9	0.636	0.686	0.691	0.712	0.61	0.642	TRANSPORT PROTEIN	3
6GX5	EMD-0077	3.2	0.803	0.633	0.405	0.627	0.735	0.54	PROTEIN FIBRIL	4
6BVF	EMD-7294	4	0.767	0.465	0.442	0.75	0.823	0.472	VIRUS LIKE PARTICLE	4
6F1Y	EMD-4171	3.4	-0.041	0.186	0.015	0.04	0.192	0.142	MOTOR PROTEIN	2
6RJ0	EMD-4899	3.7	0.674	0.454	0.385	0.684	0.685	0.393	VIRUS LIKE PARTICLE	1
6J6J	EMD-0689	3.2	0.746	0.744	0.719	0.766	0.754	0.729	CYTOSOLIC PROTEIN	2
6TGN	EMD-10499	3.9	0.697	0.544	0.561	0.652	0.557	0.454	SIGNALING PROTEIN	1
6LNI	EMD-0931	2.702	0.714	0.644	0.655	0.795	0.731	0.686	PROTEIN FIBRIL	2
6CU7	EMD-7618	3.5	0.777	0.357	0.505	0.789	0.802	0.793	PROTEIN FIBRIL	4
6VPS	EMD-21316	2.6	0.645	0.794	0.493	0.518	0.641	0.602	PROTEIN FIBRIL	4
6UUR	EMD-20900	3.5	0.743	0.684	0.577	0.623	0.724	0.712	PROTEIN FIBRIL	3
6RIU	EMD-4898	3.9	0.272	0.531	-0.145	0.278	0.428	0.526	TRANSPORT PROTEIN	3
3J9E	EMD-6240	3.3	0.873	0.765	0.58	0.877	0.851	0.862	VIRAL PROTEIN	2
3J89	EMD-6123	3.6	0.826	0.803	0.76	0.784	0.762	0.792	SYNTHETIC PEPTIDE	3
6LAT	EMD-0863	3.4	0.928	0.788	0.797	0.763	0.752	0.81	VIRUS LIKE PARTICLE	3
6WLV	EMD-21843	3.45	0.834	0.785	0.784	0.799	0.827	0.814	TRANSPORT PROTEIN	1
6H05	EMD-0108	2.9	0.759	0.624	0.61	0.85	0.768	0.653	TRANSFERASE	2
6NEF	EMD-9357	3.4	0.662	0.442	0.433	0.594	0.666	0.346	PROTEIN FIBRIL	4
6OAS	EMD-20001	3	0.804	0.597	0.619	0.75	0.781	0.617	VIRUS	5
6QCC	EMD-4504	3.22	0.812	0.563	0.499	0.849	0.853	0.483	VIRUS	5
6NWP	EMD-0527	2.3	0.801	0.696	0.571	0.881	0.648	0.797	PROTEIN FIBRIL	4
6N9Y	EMD-0383	4	0.844	0.589	0.327	0.776	0.858	0.469	VIRAL PROTEIN	4
6JJD	EMD-9707	3.2	0.673	0.509	0.428	0.655	0.76	0.482	VIRUS LIKE PARTICLE	3
6N37	EMD-9339	3.8	0.675	0.513	0.305	0.743	0.529	0.334	PROTEIN FIBRIL	3
6MLU	EMD-9146	4	0.78	0.645	0.58	0.665	0.745	0.592	MEMBRANE PROTEIN	4
6VH7	EMD-21200	3.8	0.845	0.765	0.514	0.763	0.813	0.809	PROTEIN FIBRIL	1
6QJT	EMD-4567	3.74	0.827	0.591	0.336	0.873	0.887	0.672	VIRAL PROTEIN	1
6RTK	EMD-10001	3.47	0.101	0.184	0.223	0.349	0.386	0.241	VIRUS	2
6SSJ	EMD-10295	2.75	0.677	0.529	0.586	0.816	0.741	0.506	VIRAL PROTEIN	2
6NZ0	EMD-0553	2.4	0.866	0.377	0.468	0.794	0.849	0.447	VIRUS	5
6F1V	EMD-4170	3.4	0.679	0.524	0.106	0.729	0.768	0.559	MOTOR PROTEIN	5
6MST	EMD-9232	2.7	0.792	0.673	0.591	0.719	0.717	0.69	PROTEIN FIBRIL	4
6IZL	EMD-9754	3.3	0.78	0.404	0.569	0.795	0.654	0.494	VIRUS	1
6S44	EMD-10097	3.19	0.708	0.715	0.606	0.622	0.557	0.664	VIRUS	3
6JN9	EMD-9845	3.5	0.606	0.418	0.535	0.791	0.719	0.347	OXIDOREDUCTASE	2
3J9C	EMD-6224	2.9	0.824	0.476	0.53	0.799	0.795	0.549	TOXIN, TRANSPORT PROTEIN	5
6LLE	EMD-0912	2.9	0.767	0.775	0.765	0.749	0.664	0.74	METAL TRANSPORT	3
5OYP	EMD-3863	3.22	0.848	0.565	0.348	0.701	0.796	0.53	VIRUS	4
6ZH3	EMD-11212	3.2	0.654	0.556	0.626	0.672	0.711	0.548	LIPID BINDING PROTEIN	5
6NBB	EMD-0406	2.9	0.65	0.69	0.656	0.739	0.657	0.67	OXIDOREDUCTASE	1
6SXA	EMD-10337	3.6	0.712	0.687	0.529	0.745	0.554	0.746	DNA BINDING PROTEIN	5
3JB4	EMD-6394	3.8	0.879	0.114	0.302	0.806	0.874	-0.011	VIRUS	4
6N2P	EMD-9332	4	0.768	0.639	0.546	0.669	0.72	0.65	SIGNALING PROTEIN	3
3J6J	EMD-5925	3.64	0.764	0.717	0.575	0.669	0.702	0.719	IMMUNE SYSTEM	5
5WTE	EMD-6686	3.4	0.869	0.241	0.254	0.801	0.88	0.144	VIRUS	4
6P6W	EMD-20265	4	0.807	0.656	0.637	0.78	0.813	0.693	membrane protein, metal transport	3
7BP3	EMD-30143	3.8	0.801	0.737	0.62	0.829	0.782	0.78	TRANSPORT PROTEIN	2
6TAQ	EMD-10424	3.9	0.699	0.393	0.31	0.73	0.716	0.253	VIRUS LIKE PARTICLE	2
6QPW	EMD-4616	3.3	0.839	0.768	0.679	0.806	0.842	0.835	CELL CYCLE	4
6SDZ	EMD-10150	2.97	0.725	0.699	0.497	0.728	0.698	0.733	PROTEIN FIBRIL	3
6NPJ	EMD-0471	3.8	0.837	0.813	0.726	0.804	0.812	0.83	MEMBRANE PROTEIN	4
6COY	EMD-7544	3.36	0.783	0.778	0.758	0.79	0.764	0.75	TRANSPORT PROTEIN	1
5U70	EMD-8515	3.76	0.792	0.607	0.484	0.833	0.802	0.614	TRANSPORT PROTEIN	1
5K10	EMD-8192	3.8	0.754	0.709	0.675	0.736	0.713	0.673	OXIDOREDUCTASE	5
6UAN	EMD-20708	3.9	0.638	0.674	0.677	0.701	0.679	0.653	SIGNALING PROTEIN	2
5O3L	EMD-3741	3.4	0.878	0.7	0.487	0.814	0.784	0.861	STRUCTURAL PROTEIN	3
6VK1	EMD-21223	3.9	0.759	0.722	0.583	0.713	0.745	0.738	PROTEIN TRANSPORT	1
6TAP	EMD-10423	3.5	0.759	0.207	0.202	0.863	0.683	0.353	VIRUS LIKE PARTICLE	5
6DSO	EMD-8910	3	0.736	0.63	0.393	0.692	0.762	0.626	PROTEIN FIBRIL	4
6TEH	EMD-10490	3.99	0.779	0.4	0.402	0.644	0.827	0.449	VIRUS	4
6QNT	EMD-4608	3.5	0.863	0.851	0.705	0.822	0.719	0.798	VIRAL PROTEIN	5
6LHP	EMD-0894	3.3	0.781	0.316	0.47	0.721	0.682	0.479	VIRUS	2
6GGS	EMD-4399	3.94	0.667	0.608	0.588	0.671	0.589	0.625	TRANSFERASE	3
6NPY	EMD-0476	3.8	0.638	0.554	0.507	0.679	0.7	0.555	IMMUNE SYSTEM	5
6PZT	EMD-20537	3.46	0.807	0.806	0.74	0.804	0.77	0.78	TRANSPORT PROTEIN	1
5W3F	EMD-8755	3.7	0.631	0.623	0.533	0.711	0.716	0.692	HYDROLASE	2
3J9D	EMD-6239	3.3	0.826	0.791	0.772	0.725	0.785	0.713	VIRAL PROTEIN	4
6KMF	EMD-0724	3.6	0.611	0.589	0.456	0.789	0.783	0.586	CELL ADHESION	1
6VWG	EMD-21415	3.21	0.792	0.697	0.487	0.786	0.774	0.759	SIGNALING PROTEIN	1
6WUH	EMD-21913	3.4	0.809	0.713	0.615	0.792	0.668	0.678	MEMBRANE PROTEIN	3
6BZE	EMD-7314	4	0.76	0.654	0.441	0.685	0.769	0.714	SIGNALING PROTEIN	4
4CI0	EMD-2513	3.36	0.708	0.631	0.476	0.626	0.617	0.564	OXIDOREDUCTASE	4
6DT0	EMD-8911	3.7	0.774	0.759	0.677	0.757	0.695	0.785	TRANSPORT PROTEIN	1
6RX4	EMD-10049	3.3	0.614	0.638	0.641	0.577	0.573	0.609	OXIDOREDUCTASE	5
6VYI	EMD-21461	3	0.739	0.838	0.795	0.757	0.754	0.785	TRANSFERASE	1
6A6B	EMD-6988	3.07	0.823	0.835	0.113	0.812	0.873	0.841	PROTEIN FIBRIL	2
6KNF	EMD-0730	2.99	0.734	0.706	0.605	0.691	0.678	0.701	OXIDOREDUCTASE	4
6JNF	EMD-9851	3.81	0.737	0.746	0.739	0.794	0.791	0.77	TRANSLOCASE	2
6CAA	EMD-7441	3.9	0.817	0.719	0.699	0.798	0.798	0.76	TRANSPORT PROTEIN	4
6SHL	EMD-10200	3.1	0.864	0.42	0.413	0.896	0.816	0.301	VIRUS	2
6VCD	EMD-21149	3	0.734	0.687	0.713	0.776	0.681	0.774	LIGASE	2
6L47	EMD-0831	3.5	0.73	0.71	0.674	0.718	0.718	0.747	MEMBRANE PROTEIN,TRANSFERASE	2
6JBH	EMD-9790	3.94	0.688	0.699	0.641	0.64	0.612	0.664	TRANSPORT PROTEIN	2
6R81	EMD-4749	3.9	0.682	0.677	0.609	0.74	0.7	0.705	TRANSPORT PROTEIN	4
6V1Q	EMD-21015	3.11	0.802	0.807	0.613	0.837	0.806	0.819	MEMBRANE PROTEIN	1
5UAK	EMD-8516	3.87	0.762	0.835	0.648	0.842	0.765	0.863	MEMBRANE PROTEIN, HYDROLASE	4
6RTC	EMD-4997	3.96	0.824	0.767	0.763	0.709	0.767	0.758	MEMBRANE PROTEIN	3
6W98	EMD-21580	2.9	0.869	0.812	0.783	0.795	0.802	0.845	MEMBRANE PROTEIN	2
6D7W	EMD-7826	3.8	0.775	0.733	0.63	0.804	0.788	0.716	TRANSPORT PROTEIN	5
6JXR	EMD-9895	3.7	0.771	0.582	0.667	0.814	0.757	0.678	IMMUNE SYSTEM	1
6NQ0	EMD-0477	3.7	0.799	0.801	0.717	0.779	0.826	0.809	TRANSPORT PROTEIN	1
6VWK	EMD-21419	3.3	0.777	0.803	0.758	0.679	0.741	0.759	MEMBRANE PROTEIN	1
6VSA	EMD-21373	2.32	0.715	0.636	0.465	0.749	0.747	0.68	OXIDOREDUCTASE	4
6SJ7	EMD-10213	3.54	0.777	0.713	0.721	0.736	0.733	0.755	ONCOPROTEIN	3
6W6O	EMD-21560	3.2	0.86	0.823	0.83	0.865	0.853	0.869	TRANSPORT PROTEIN/TOXIN	1
6OT0	EMD-20190	3.84	0.811	0.654	0.551	0.628	0.794	0.686	SIGNALING PROTEIN	3
6GCT	EMD-4386	3.85	0.814	0.809	0.763	0.819	0.782	0.843	MEMBRANE PROTEIN	2
6S7P	EMD-10111	3.2	0.727	0.718	0.659	0.721	0.627	0.679	TRANSPORT PROTEIN	2
6DZ7	EMD-8931	3.89	0.741	0.653	0.667	0.721	0.682	0.76	LIPID TRANSPORT	1
6JT0	EMD-9883	4	0.717	0.629	0.617	0.751	0.758	0.703	SIGNALING PROTEIN	1
6YSF	EMD-10895	3.4	0.831	0.807	0.761	0.839	0.78	0.844	MOTOR PROTEIN	3
6WCZ	EMD-21618	4	0.814	0.593	0.555	0.741	0.639	0.605	IMMUNE SYSTEM	3
6TQF	EMD-10550	3.5	0.739	0.673	0.69	0.636	0.61	0.641	TRANSPORT PROTEIN	4
5MZ6	EMD-3583	3.8	0.758	0.73	0.753	0.724	0.782	0.727	CELL CYCLE	5
6N3Q	EMD-0336	3.68	0.839	0.714	0.689	0.725	0.705	0.766	TRANSPORT PROTEIN	5
6MGV	EMD-9112	3.1	0.825	0.82	0.821	0.763	0.725	0.78	MEMBRANE PROTEIN	5
6S3Q	EMD-10094	3.34	0.837	0.818	0.82	0.846	0.783	0.849	MEMBRANE PROTEIN	2
6Z2J	EMD-11041	4	0.816	0.598	0.533	0.785	0.812	0.547	GENE REGULATION	3
3J63	EMD-5830	3.8	0.74	0.636	0.581	0.672	0.717	0.668	APOPTOSIS	4
6JBJ	EMD-9791	3.6	0.784	0.786	0.745	0.769	0.716	0.764	MEMBRANE PROTEIN	1
6SZ9	EMD-10350	3.7	0.854	0.791	0.698	0.793	0.764	0.759	MEMBRANE PROTEIN	2
6XWN	EMD-10632	3.47	0.744	0.755	0.722	0.76	0.787	0.784	TRANSPORT PROTEIN	4
6V1I	EMD-21012	3.8	0.835	0.841	0.815	0.854	0.805	0.817	VIRAL PROTEIN	5
7BW4	EMD-30226	3.7	0.763	0.756	0.767	0.808	0.818	0.761	REPLICATION	5
5FN4	EMD-3239	4	0.84	0.667	0.508	0.835	0.777	0.826	HYDROLASE	1
6NTS	EMD-0510	3.63	0.69	0.753	0.578	0.802	0.765	0.709	HYDROLASE/ACTIVATOR	2
6SKK	EMD-10226	3.6	0.817	0.747	0.731	0.798	0.683	0.754	VIRAL PROTEIN	3
7CH1	EMD-30368	2.6	0.803	0.743	0.68	0.797	0.83	0.722	MEMBRANE PROTEIN	3
6BHU	EMD-7099	3.14	0.142	0.151	0.128	0.158	0.129	0.092	TRANSPORT PROTEIN	3
6IWW	EMD-9743	3.9	0.743	0.701	0.766	0.787	0.748	0.746	MEMBRANE PROTEIN	2
6S3K	EMD-10092	3.7	0.676	0.59	0.634	0.7	0.667	0.714	TRANSPORT PROTEIN	1
6V6B	EMD-21067	3.8	0.67	0.637	0.646	0.623	0.704	0.617	STRUCTURAL PROTEIN	4
6NSJ	EMD-0498	2.7	0.786	0.773	0.728	0.764	0.695	0.756	TRANSPORT PROTEIN	1
6FFC	EMD-4256	3.56	0.79	0.733	0.773	0.769	0.753	0.724	TRANSPORT PROTEIN	3
6TYI	EMD-20583	3.3	0.776	0.705	0.815	0.763	0.703	0.782	TRANSPORT PROTEIN	4
5K0Z	EMD-8191	2.8	0.754	0.656	0.655	0.774	0.759	0.711	OXIDOREDUCTASE	2
6KZO	EMD-0791	3.3	0.835	0.804	0.648	0.824	0.806	0.821	MEMBRANE PROTEIN	4
6OTF	EMD-20195	3.1	0.849	0.608	0.607	0.816	0.754	0.556	VIRUS LIKE PARTICLE	5
6V03	EMD-20968	3.3	0.762	0.692	0.721	0.758	0.783	0.693	MEMBRANE PROTEIN	2
5Y4O	EMD-6805	3.8	0.711	0.614	0.704	0.67	0.63	0.641	MEMBRANE PROTEIN	1
6S6V	EMD-10107	3.5	0.813	0.78	0.656	0.786	0.768	0.79	DNA BINDING PROTEIN	1
6TNI	EMD-10534	3.4	0.791	0.67	0.454	0.745	0.601	0.582	DNA BINDING PROTEIN	2
6I3N	EMD-4405	3.1	0.787	0.685	0.666	0.751	0.668	0.655	SIGNALING PROTEIN	3
6HCY	EMD-0199	3.1	0.776	0.755	0.692	0.659	0.702	0.758	MEMBRANE PROTEIN	4
6DLU	EMD-7957	3.75	0.839	0.537	0.502	0.708	0.82	0.582	ENDOCYTOSIS, HYDROLASE	3
6R7X	EMD-4746	3.47	0.706	0.759	0.744	0.715	0.706	0.727	LIPID TRANSPORT	5
6BQN	EMD-7130	3.9	0.049	0.059	0.088	0.052	0.025	0	MEMBRANE PROTEIN	1
6FAY	EMD-4219	3.8	0.66	0.539	0.43	0.663	0.677	0.574	CELL ADHESION	4
6NDY	EMD-0443	3.6	0.847	0.799	0.802	0.883	0.834	0.779	TRANSPORT PROTEIN/PEPTIDE	1
6OVH	EMD-20212	2.6	0.602	0.541	0.606	0.536	0.527	0.478	METAL BINDING PROTEIN	4
6J0M	EMD-9764	3.9	0.677	0.461	0.442	0.733	0.683	0.522	PROTEIN TRANSPORT	1
6VTK	EMD-21380	2.82	0.819	0.763	0.73	0.684	0.73	0.755	TRANSPORT PROTEIN	3
6QQ5	EMD-4618	3.9	0.731	0.617	0.676	0.716	0.707	0.675	OXIDOREDUCTASE	1
6K1H	EMD-9906	3.52	0.872	0.814	0.782	0.785	0.838	0.852	PROTEIN TRANSPORT	4
6LX3	EMD-30004	3.15	0.868	0.803	0.694	0.823	0.854	0.868	IMMUNE SYSTEM	4
6IP1	EMD-9697	3.9	0.805	0.746	0.744	0.734	0.766	0.764	MEMBRANE PROTEIN	5
6HRA	EMD-0257	3.7	0.901	0.869	0.823	0.809	0.696	0.866	MEMBRANE PROTEIN	2
6N24	EMD-9322	3	0.745	0.702	0.693	0.744	0.711	0.72	MEMBRANE PROTEIN	5
6OIS	EMD-20080	3.6	0.778	0.726	0.735	0.753	0.75	0.726	PLANT PROTEIN	4
6V9Z	EMD-21132	3.35	0.736	0.712	0.667	0.732	0.726	0.738	PROTEIN TRANSPORT	2
6A7F	EMD-6993	3.4	0.742	0.303	0.242	0.797	0.8	0.411	VIRAL PROTEIN	1
6S3R	EMD-10095	3.5	0.855	0.816	0.793	0.822	0.796	0.811	PROTEIN TRANSPORT	3
6BLY	EMD-7113	3.36	0.73	0.719	0.734	0.736	0.743	0.709	PROTEIN BINDING	5
6TOA	EMD-10542	3.47	0.835	0.324	0.423	0.846	0.728	0.282	VIRUS	2
6CJQ	EMD-7482	3.42	0.826	0.823	0.548	0.775	0.746	0.842	TRANSPORT PROTEIN	1
6P25	EMD-20236	3.2	0.839	0.841	0.777	0.658	0.623	0.8	TRANSFERASE	4
5OYB	EMD-3860	3.75	0.804	0.768	0.749	0.799	0.752	0.736	MEMBRANE PROTEIN	5
600000000000000	EMD-8953	4	0.746	0.648	0.727	0.72	0.658	0.739	MEMBRANE PROTEIN	5
6WXB	EMD-21954	2.9	0.722	0.701	0.689	0.538	0.465	0.654	VIRAL PROTEIN	3
6WIV	EMD-21685	3.3	0.487	0.038	0.488	0.561	0.5	0.554	MEMBRANE PROTEIN	1
6C70	EMD-7352	3.5	0.808	0.732	0.687	0.787	0.788	0.78	MEMBRANE PROTEIN	4
6SM3	EMD-10241	3.3	0.734	0.606	0.627	0.733	0.678	0.607	MEMBRANE PROTEIN	1
6F95	EMD-4196	3.44	0.831	0.608	0.577	0.689	0.81	0.646	VIRAL PROTEIN	4
6P7V	EMD-20270	4	0.768	0.727	0.624	0.652	0.704	0.682	DNA BINDING PROTEIN	5
6KU9	EMD-0776	2.67	0.761	0.723	0.743	0.73	0.747	0.743	VIRAL PROTEIN	2
6KSW	EMD-0775	3.6	0.786	0.787	0.73	0.762	0.772	0.789	TRANSPORT PROTEIN	1
6VRS	EMD-21371	2.7	0.669	0.584	0.522	0.648	0.657	0.598	ISOMERASE	2
6QP6	EMD-4611	3.2	0.774	0.7	0.731	0.777	0.756	0.713	MEMBRANE PROTEIN	2
6UVR	EMD-20914	4	0.689	0.597	0.662	0.658	0.722	0.664	MEMBRANE PROTEIN	3
6S59	EMD-10099	3.7	0.765	0.704	0.646	0.696	0.767	0.722	MEMBRANE PROTEIN	5
3JB5	EMD-6398	3.7	0.668	0.347	0.332	0.733	0.689	0.255	VIRUS	2
6PXV	EMD-20522	3.2	0.787	0.729	0.682	0.521	0.493	0.737	SIGNALING PROTEIN/HORMONE	5
6UR8	EMD-20857	3.71	0.768	0.583	0.719	0.726	0.731	0.658	MEMBRANE PROTEIN	1
6VX5	EMD-21430	3.03	0.776	0.743	0.697	0.749	0.686	0.715	MEMBRANE PROTEIN	3
6SI8	EMD-10208	3.4	0.787	0.748	0.77	0.715	0.712	0.767	TRANSFERASE	3
6TY8	EMD-20581	3	0.82	0.692	0.552	0.769	0.69	0.671	VIRAL PROTEIN, TRANSFERASE	2
6RLD	EMD-4919	2.9	0.67	0.7	0.725	0.671	0.688	0.715	MEMBRANE PROTEIN	5
5XMI	EMD-6733	3.9	0.81	0.767	0.739	0.799	0.784	0.759	PROTEIN TRANSPORT	4
6L42	EMD-0828	3.4	0.778	0.651	0.61	0.755	0.684	0.708	VIRAL PROTEIN	2
6SFW	EMD-10162	4	0.704	0.367	0.315	0.761	0.766	0.428	TRANSPORT PROTEIN	3
6H3N	EMD-0136	3.25	0.657	0.546	0.667	0.732	0.652	0.655	TOXIN	1
5IRX	EMD-8117	2.95	0.87	0.683	0.663	0.863	0.863	0.767	TRANSPORT PROTEIN	4
6XZC	EMD-10658	3.37	0.793	0.859	0.769	0.76	0.832	0.813	TRANSPORT PROTEIN	5
6Q2S	EMD-20579	3.8	0.635	0.543	0.562	0.579	0.58	0.543	SIGNALING PROTEIN	2
5U6O	EMD-8511	3.5	0.765	0.691	0.645	0.74	0.686	0.758	TRANSPORT PROTEIN	3
6NCV	EMD-0438	3.7	0.773	0.746	0.68	0.749	0.736	0.72	SIGNALING PROTEIN, PROTEIN FIBRIL	5
6NRV	EMD-0497	4	0.717	0.507	0.274	0.595	0.694	0.55	PROTEIN FIBRIL	3
6U5N	EMD-20650	3.2	0.767	0.747	0.671	0.777	0.818	0.761	TRANSPORT PROTEIN	1
3JCF	EMD-6551	3.8	0.71	0.678	0.616	0.728	0.745	0.666	TRANSPORT PROTEIN	1
6P07	EMD-20226	3.2	0.825	0.767	0.701	0.804	0.774	0.823	MOTOR PROTEIN	1
6WB8	EMD-21586	3.24	0.792	0.682	0.728	0.623	0.729	0.742	TRANSPORT PROTEIN	4
6I5T	EMD-4418	3.9	0.831	0.571	0.574	0.794	0.801	0.61	HYDROLASE	3
6LTN	EMD-0975	3.1	0.784	0.351	0.677	0.793	0.729	0.702	TRANSPORT PROTEIN	1
6XXD	EMD-10647	3.22	0.771	0.688	0.441	0.749	0.713	0.629	CELL ADHESION	1
6WB9	EMD-21587	3	0.796	0.796	0.655	0.727	0.711	0.801	MEMBRANE PROTEIN	3
6NPL	EMD-0473	2.9	0.767	0.687	0.624	0.821	0.745	0.69	MEMBRANE PROTEIN	5
6E0F	EMD-8946	3.7	0.719	0.713	0.663	0.654	0.701	0.659	CHAPERONE	1
6A70	EMD-6991	3.6	0.758	0.536	0.523	0.692	0.761	0.786	MEMBRANE PROTEIN	3
6VYF	EMD-21458	3.3	0.791	0.799	0.778	0.715	0.761	0.752	TRANSFERASE	5
5FLU	EMD-3222	3.8	0.619	0.413	0.103	0.688	0.642	0.636	STRUCTURAL PROTEIN	4
6RD5	EMD-4806	2.69	0.912	0.668	0.618	0.86	0.82	0.661	PROTON TRANSPORT	5
6YLE	EMD-10836	3.3	0.767	0.708	0.672	0.676	0.702	0.643	RIBOSOME	4
6UD3	EMD-20731	3.5	0.76	0.691	0.715	0.709	0.725	0.757	MEMBRANE PROTEIN	4
6RB9	EMD-4789	3.2	0.9	0.567	0.767	0.864	0.885	0.863	TOXIN	4
5LJV	EMD-4062	3.64	0.745	0.618	0.559	0.678	0.693	0.572	STRUCTURAL PROTEIN	5
6MZB	EMD-9297	3.4	0.72	0.749	0.64	0.719	0.719	0.732	SIGNALING PROTEIN	5
6V1X	EMD-21018	3.5	0.665	0.271	0.192	0.663	0.639	0.28	TRANSPORT PROTEIN	3
7CAL	EMD-30334	3.2	0.781	0.663	0.599	0.74	0.783	0.734	MEMBRANE PROTEIN	4
6C23	EMD-7334	3.9	0.614	0.583	0.554	0.679	0.654	0.666	GENE REGULATION	2
6VUM	EMD-21390	3.67	0.748	0.679	0.68	0.745	0.743	0.71	MEMBRANE PROTEIN	5
6PE0	EMD-20320	3.5	0.849	0.803	0.734	0.802	0.804	0.832	PROTEIN TRANSPORT	3
6VXM	EMD-21444	3.06	0.872	0.801	0.74	0.838	0.832	0.811	TRANSPORT PROTEIN	3
6EOJ	EMD-3908	3.55	0.74	0.727	0.741	0.751	0.702	0.729	RNA BINDING PROTEIN	1
6NIL	EMD-9380	3.9	0.747	0.674	0.711	0.662	0.706	0.657	ANTIVIRAL PROTEIN	4
6PZK	EMD-20536	3.2	0.782	0.671	0.718	0.716	0.704	0.694	VIRAL PROTEIN	4
6E9Z	EMD-9021	3.4	0.677	0.682	0.638	0.669	0.652	0.642	PROTEIN FIBRIL	1
6DWB	EMD-8924	3.3	0.833	0.674	0.651	0.844	0.807	0.686	MEMBRANE PROTEIN	2
5ZYA	EMD-6915	3.95	0.808	0.694	0.579	0.817	0.587	0.744	SPLICING	5
6CM9	EMD-7457	3.73	0.742	0.695	0.659	0.739	0.667	0.631	VIRAL PROTEIN, PROTEIN TRANSPORT	1
6HZ4	EMD-0310	3.6	0.776	0.724	0.744	0.788	0.723	0.773	DNA BINDING PROTEIN	1
6FO1	EMD-4287	3.57	0.802	0.81	0.728	0.813	0.751	0.776	CHAPERONE	5
6XBD	EMD-22116	3.05	0.837	0.77	0.774	0.818	0.752	0.822	LIPID TRANSPORT	1
6WJ6	EMD-21690	2.58	0.716	0.708	0.686	0.685	0.667	0.69	PHOTOSYNTHESIS	1
5X6O	EMD-6708	3.9	0.729	0.658	0.617	0.764	0.72	0.657	TRANSFERASE/DNA BINDING PROTEIN	5
6UEB	EMD-20753	3.3	0.741	0.684	0.655	0.707	0.693	0.69	VIRAL PROTEIN	5
6G8Z	EMD-4362	3.66	0.793	0.741	0.748	0.75	0.726	0.712	MEMBRANE PROTEIN	3
6B3Q	EMD-7041	3.7	0.71	0.642	0.583	0.619	0.617	0.621	HYDROLASE/HORMONE	5
6O1N	EMD-0593	2.9	0.786	0.753	0.751	0.699	0.778	0.739	MEMBRANE PROTEIN	1
6PK4	EMD-20354	3.5	0.806	0.789	0.718	0.797	0.686	0.756	PROTEIN FIBRIL	3
6SI7	EMD-10206	3.4	0.806	0.748	0.744	0.771	0.766	0.743	PROTEIN TRANSPORT	1
6WBG	EMD-21589	2.97	0.676	0.602	0.366	0.68	0.698	0.661	TRANSPORT PROTEIN	4
6SJL	EMD-10218	2.6	0.876	0.798	0.764	0.784	0.836	0.832	HYDROLASE	2
6BBJ	EMD-7075	3.8	0.794	0.837	0.603	0.63	0.664	0.744	METAL TRANSPORT	1
6VVO	EMD-21405	3.4	0.805	0.609	0.591	0.71	0.756	0.751	DNA BINDING PROTEIN, REPLICATION	4
6TTF	EMD-10575	3.2	0.856	0.868	0.768	0.791	0.755	0.888	CYTOSOLIC PROTEIN	2
6BTM	EMD-7286	3.4	0.721	0.66	0.631	0.68	0.623	0.696	MEMBRANE PROTEIN	3
6W4X	EMD-21540	3.6	0.783	0.769	0.682	0.677	0.719	0.701	OXIDOREDUCTASE	3
6LZ3	EMD-30022	3.2	0.734	0.722	0.754	0.746	0.711	0.746	FLAVOPROTEIN	1
6I2X	EMD-4401	3.35	0.775	0.731	0.723	0.681	0.715	0.736		3
6MHQ	EMD-9116	3.4	0.508	0.537	0.459	0.583	0.585	0.55	MEMBRANE PROTEIN	4
6H3I	EMD-0133	3.5	0.698	0.704	0.63	0.658	0.67	0.65	PROTEIN TRANSPORT	5
6PP5	EMD-20419	3.98	0.788	0.717	0.709	0.774	0.798	0.756	CHAPERONE	3
6B0X	EMD-7030	3.8	0.758	0.456	0.339	0.744	0.745	0.391	VIRUS	5
6KZ4	EMD-0785	3	0.703	0.651	0.648	0.65	0.608	0.599	LIPID TRANSPORT	3
5H3O	EMD-6656	3.5	0.76	0.75	0.75	0.766	0.722	0.751	TRANSPORT PROTEIN	5
6KZ3	EMD-0784	3.1	0.696	0.616	0.631	0.649	0.677	0.683	LIPID TRANSPORT	3
6E1H	EMD-8955	3.5	0.729	0.633	0.644	0.679	0.687	0.681	MEMBRANE PROTEIN	1
6CES	EMD-7464	4	0.757	0.679	0.62	0.669	0.683	0.669	SIGNALING PROTEIN	2
6AZ0	EMD-7023	3.4	0.197	0.573	0.618	0.482	0.533	0.561	HYDROLASE	3
5W3S	EMD-8764	2.94	0.789	0.633	0.643	0.807	0.784	0.674	TRANSPORT PROTEIN	1
6NJO	EMD-9390	3.34	0.729	0.758	0.701	0.753	0.703	0.736	HYDROLASE	5
6GYN	EMD-0093	3.4	0.785	0.731	0.765	0.704	0.675	0.716	MEMBRANE PROTEIN	3
6PEQ	EMD-20330	2.97	0.809	0.769	0.724	0.768	0.783	0.741	TRANSPORT PROTEIN	4
6RQF	EMD-4981	3.58	0.844	0.789	0.731	0.824	0.766	0.798	PHOTOSYNTHESIS	1
6WJV	EMD-21701	3.5	0.743	0.743	0.73	0.744	0.801	0.728	CELL CYCLE	4
6BAJ	EMD-7074	3.2	0.625	0.648	0.699	0.581	0.52	0.661	MEMBRANE PROTEIN	2
5UU5	EMD-8606	3.3	0.836	0.458	0.387	0.801	0.776	0.474	VIRUS	5
6K15	EMD-9905	3.4	0.827	0.722	0.639	0.771	0.723	0.716	DNA BINDING PROTEIN	2
6G1K	EMD-4339	3.6	0.798	0.712	0.723	0.762	0.747	0.715	TRANSPORT PROTEIN	4
6DVY	EMD-8920	4	0.805	0.748	0.704	0.81	0.771	0.777	MEMBRANE PROTEIN	1
6M39	EMD-30071	3.55	0.756	0.683	0.678	0.74	0.732	0.722	VIRAL PROTEIN	2
6ACH	EMD-9592	3.2	0.843	0.83	0.724	0.733	0.77	0.841	OXIDOREDUCTASE	3
5W5F	EMD-8767	3.4	0.767	0.531	0.187	0.712	0.75	0.315	VIRAL PROTEIN	5
5VC7	EMD-8658	3.9	0.588	0.524	0.578	0.585	0.591	0.507	HYDROLASE	4
6U8E	EMD-20687	3.03	0.733	0.515	0.671	0.729	0.709	0.698	BIOSYNTHETIC PROTEIN	4
6V4J	EMD-21041	2.97	0.407	0.426	0.244	0.395	0.439	0.197	TRANSPORT PROTEIN	2
6C9I	EMD-7436	3.09	0.809	0.744	0.76	0.795	0.734	0.793	DE NOVO PROTEIN	2
6ND0	EMD-0439	3.5	0.83	0.781	0.781	0.803	0.763	0.813	MEMBRANE PROTEIN	2
6X9O	EMD-22106	2.6	0.718	0.769	0.734	0.712	0.648	0.768	PROTEIN BINDING	5
7BTO	EMD-30180	3.97	0.643	0.61	0.542	0.699	0.579	0.667	IMMUNE SYSTEM	2
6KLO	EMD-0713	2.8	0.813	0.616	0.67	0.717	0.674	0.647	TOXIN	5
6UKP	EMD-20808	3.81	0.923	0.814	0.735	0.729	0.955	0.914	CHAPERONE	4
5OAC	EMD-3771	4	0.719	0.57	0.498	0.701	0.66	0.583	VIRUS	2
5L35	EMD-8314	2.89	0.796	0.335	0.288	0.761	0.766	0.358	VIRUS	1
6TFJ	EMD-10492	2.9	0.881	0.838	0.825	0.842	0.73	0.857	TOXIN	5
6MKS	EMD-9137	3.4	0.777	0.75	0.526	0.774	0.662	0.724	PROTEIN FIBRIL	5
6HY0	EMD-0299	3.5	0.872	0.449	0.411	0.844	0.834	0.491	VIRUS	4
6QK7	EMD-4571	3.3	0.735	0.665	0.668	0.716	0.698	0.759	TRANSLATION	2
6SH3	EMD-10192	3.4	0.717	0.73	0.701	0.61	0.648	0.701	TRANSLOCASE	3
6UMM	EMD-20820	3.7	0.566	0.196	0.554	0.589	0.607	0.487	TRANSPORT PROTEIN	4
6EBK	EMD-9024	3.3	0.846	0.824	0.756	0.818	0.797	0.831	MEMBRANE PROTEIN	2
5GAQ	EMD-8015	3.1	0.826	0.643	0.698	0.739	0.718	0.705	TOXIN	5
6MDO	EMD-9102	3.9	0.757	0.622	0.501	0.783	0.764	0.699	HYDROLASE	4
6V11	EMD-21009	3.8	0.755	0.682	0.703	0.722	0.693	0.744	HYDROLASE	1
6IAW	EMD-4440	3.8	0.608	0.532	0.354	0.574	0.63	0.548	STRUCTURAL PROTEIN	3
6PW4	EMD-20498	3.53	0.777	0.779	0.716	0.695	0.75	0.731	TRANSPORT PROTEIN	4
5Z96	EMD-6901	3.28	0.765	0.783	0.733	0.732	0.772	0.767	MEMBRANE PROTEIN	5
5MBV	EMD-3460	3.8	0.769	0.663	0.36	0.759	0.623	0.73	DNA BINDING PROTEIN	1
6N38	EMD-9341	3.7	0.585	0.607	0.495	0.539	0.562	0.56	PROTEIN TRANSPORT	2
6SKY	EMD-10231	2.8	0.848	0.765	0.64	0.724	0.797	0.7	TRANSFERASE	3
3JCZ	EMD-6630	3.26	0.83	0.795	0.795	0.774	0.807	0.829	OXIDOREDUCTASE	4
6FBV	EMD-4230	3.52	0.906	0.848	0.763	0.85	0.804	0.881	TRANSCRIPTION	3
6DLZ	EMD-7959	3.9	0.705	0.707	0.659	0.72	0.62	0.688	TRANSPORT PROTEIN	2
6OMC	EMD-20125	3.8	0.652	0.403	0.028	0.568	0.543	0.47	VIRUS	3
6KOU	EMD-0740	2.43	0.828	0.743	0.678	0.775	0.757	0.825	ISOMERASE	2
6DRJ	EMD-7999	3.3	0.685	0.718	0.688	0.661	0.663	0.659	TRANSPORT PROTEIN	5
6I9E	EMD-4433	3.74	0.7	0.191	0.155	0.743	0.777	0.119	VIRUS	4
6OA9	EMD-0665	3.9	0.75	0.683	0.481	0.786	0.707	0.733	MOTOR PROTEIN	5
6TAX	EMD-10429	3.2	0.24	0.234	0.161	0.269	0.204	0.287	SIGNALING PROTEIN	5
6O0H	EMD-0567	3.67	0.761	0.751	0.735	0.734	0.696	0.769	ligase/ligase inhibitor	5
6S8F	EMD-10120	4	-0.173	-0.063	-0.068	-0.137	-0.05	-0.021	HYDROLASE	5
6NYF	EMD-0542	3.2	0.839	0.842	0.77	0.749	0.656	0.751	TOXIN	3
6T61	EMD-10381	3.7	0.812	0.697	0.559	0.832	0.776	0.646	VIRAL PROTEIN	5
6Z16	EMD-11027	2.98	0.724	0.706	0.717	0.781	0.758	0.753	MEMBRANE PROTEIN	1
6RKD	EMD-4907	3.2	0.737	0.709	0.692	0.712	0.72	0.746	METAL BINDING PROTEIN	4
6RIC	EMD-4888	2.8	0.769	0.768	0.764	0.673	0.681	0.795	VIRAL PROTEIN	2
6TG9	EMD-10495	3.24	0.711	0.694	0.676	0.672	0.687	0.698	OXIDOREDUCTASE	2
3J4U	EMD-5764	3.5	0.702	0.317	0.237	0.592	0.711	0.393	VIRUS	3
6LVB	EMD-0988	2.8	0.689	0.657	0.643	0.637	0.572	0.697	HYDROLASE	3
6JQ0	EMD-9872	3.54	0.8	0.678	0.525	0.773	0.75	0.767	CHAPERONE	3
5TFY	EMD-8405	3.4	0.714	0.365	0.411	0.744	0.746	0.457	CELL ADHESION	2
6DRV	EMD-8908	2.2	0.766	0.703	0.708	0.675	0.667	0.706	HYDROLASE	3
6H3C	EMD-0132	3.9	0.62	0.74	0.686	0.397	0.474	0.614	SIGNALING PROTEIN	1
6QEL	EMD-4537	3.9	0.77	0.644	0.639	0.689	0.578	0.707	REPLICATION	2
6DJU	EMD-7942	3.8	0.706	0.651	0.623	0.711	0.662	0.675	CHAPERONE	2
5XTB	EMD-6771	3.4	0.768	0.702	0.66	0.779	0.703	0.766	OXIDOREDUCTASE/ELECTRON TRANSPORT	1
3JCL	EMD-6526	4	0.798	0.664	0.57	0.78	0.788	0.662	VIRAL PROTEIN	3
5X58	EMD-6703	3.2	0.734	0.709	0.647	0.715	0.71	0.674	VIRAL PROTEIN	5
6XGQ	EMD-22182	3.8	0.717	0.148	0.299	0.673	0.698	0.335	VIRUS	2
6GVE	EMD-0071	3.9	0.761	0.695	0.71	0.723	0.72	0.634	PHOTOSYNTHESIS	5
5HX2	EMD-8064	3.8	0.772	0.659	0.706	0.513	0.749	0.674	VIRAL PROTEIN	4
6JQL	EMD-9873	2.9	0.685	0.687	0.657	0.683	0.598	0.687	HYDROLASE	5
6O6B	EMD-0632	2.7	0.726	0.6	0.652	0.73	0.7	0.735	STRUCTURAL PROTEIN	1

## Sheet: Tables
Table 1	Corre. coff	Statistics	DEFMap	RMSF-net_cryo	RMSF-net	RMSF-net_pdb	RMSF-net_pdb01
	Voxel level	avg	0.6	0.649	0.746	0.723	0.712
		med	0.648	0.688	0.767	0.74	0.726
		std	0.171	0.156	0.127	0.117	0.112
	Residue level	avg	0.622	0.671	0.765	0.742	0.732
		med	0.67	0.708	0.78	0.758	0.746
		std	0.159	0.148	0.109	0.101	0.097
Table 2	Data	MD sim. without ligands v.s. MD sim. with ligands	MD sim. without ligands v.s. RMSF-net prediction	MD sim. with ligands v.s. RMSF-net prediction
	6CM9	0.748	0.724	0.757
	6P07	0.859	0.863	0.859
Table 3	Data	MD sim. without membrane v.s. MD sim. with membrane	MD sim. without membrane v.s. RMSF-net prediction	MD sim. with membrane v.s. RMSF-net prediction
	6OIN	0.767	0.791	0.804
	5Y4O	0.678	0.737	0.675

## Sheet: Example list
	Fig. 3			Supplementary Figs. 8-10				Fig. 4				Fig. 5
	EMD-6240/PDB 3J9E			EMD-6526/PDB 3JCL				EMD-7457/PDB 6CM9				EMD-0593/PDB 6O1N
	EMD-0776/PDB 6KU9			EMD-4608/PDB 6QNT				EMD-20226/PDB 6P07				EMD-6805/PDB 5Y4O
	EMD-0975/PDB 6LTN			EMD-10337/PDB 6SXA
	EMD-4230/PDB 6FBV
	EMD-9905/PDB 6K15
	EMD-6526/PDB 3JCL
	EMD-13593/PDB 7PQG
	EMD-13596/PDB 7PQQ

## Sheet: Run time
pdbid	emdid	file_size (MB)	keep_boxes	total_boxes	Time on CPU(s)				Time on GPU(s)
					time_start_cpu	time_net_start_cpu	time_net_end_cpu	time_end_cpu	time_start_gpu	time_net_start_gpu	time_net_end_gpu	time_precess_end_gpu
6JJD	EMD-9707	347.62	87	29791	0	47.4427	55.8083	56.9602	0	43.3914	53.5935	54.1945
5I68	EMD-8072	27	91	3375	0	6.81938	16.6345	18.816	0	5.20133	5.25216	5.39973
6NBC	EMD-0407	64	74	1000	0	12.1546	19.4766	19.4963	0	9.96175	9.99011	10.0827
6JN9	EMD-9845	42.88	62	2197	0	5.0498	11.5087	11.5578	0	4.8581	4.88394	5.00672
6MLU	EMD-9146	64	55	12167	0	14.9736	21.4067	21.6416	0	14.2421	14.2702	14.5663
6UUR	EMD-20900	244.14	42	24389	0	32.503	36.246	36.5889	0	30.8432	30.9025	31.4259
3J2V	EMD-2278	324.95	82	21952	0	36.6624	46.159	51.3176	0	31.2612	31.2865	31.7058
6F1V	EMD-4170	823.98	118	157464	0	197.029	208.651	210.739	0	165.311	165.368	167.497
6IZL	EMD-9754	421.88	95	27000	0	47.5156	57.9928	61.7762	0	40.7198	40.7467	41.291
6NEF	EMD-9357	30.52	54	3375	0	6.13023	12.0778	14.9493	0	4.57599	4.59925	4.70959
6OAS	EMD-20001	244.14	89	27000	0	41.6843	51.856	55.7885	0	31.5602	31.5855	32.0724
6VPS	EMD-21316	40.62	45	4096	0	8.63473	13.0918	13.156	0	5.7594	5.80578	5.88694
6BVF	EMD-7294	209.32	87	35937	0	43.0548	51.6344	52.0462	0	37.7536	37.7817	38.2976
6N9Y	EMD-0383	30.52	89	3375	0	5.45466	13.9228	13.9763	0	5.19747	5.22072	5.37567
6VFH	EMD-21172	103	66	9261	0	13.2349	19.5461	19.6823	0	12.5158	12.5425	12.7351
6F1Y	EMD-4171	823.98	92	157464	0	189.235	199.191	204.854	0	165.805	165.83	167.874
6QCC	EMD-4504	476.84	83	50653	0	70.1443	79.233	84.2371	0	61.3507	61.3774	62.2191
6VH7	EMD-21200	75.09	86	17576	0	25.8514	33.0575	38.9541	0	17.9241	17.9496	18.2887
6RIU	EMD-4898	129.75	40	12167	0	18.9162	22.7535	22.947	0	15.8353	15.8591	16.0737
3J89	EMD-6123	3.82	85	343	0	1.68521	9.96962	9.98083	0	2.14996	2.17245	2.28003
6LNI	EMD-0931	244.14	84	19683	0	34.7985	44.0393	44.346	0	27.413	27.4354	27.8283
6RJ0	EMD-4899	244.14	74	24389	0	35.1531	42.6119	47.8702	0	29.2631	29.2866	29.7163
6XDC	EMD-22136	64	57	8000	0	13.9143	20.1309	20.2497	0	10.2214	10.2436	10.4243
6SSJ	EMD-10295	729	39	74088	0	123.776	128.179	129.354	0	98.5268	98.5503	99.6204
6MST	EMD-9232	75.09	74	6859	0	10.366	17.7176	17.8267	0	9.51605	9.54164	9.72536
6X8M	EMD-22094	512	50	27000	0	63.8207	68.8896	69.312	0	57.0439	57.0702	57.5087
6J6J	EMD-0689	8	69	729	0	2.05035	8.31293	8.35116	0	2.24238	2.26734	2.35424
3J7L	EMD-6000	282.62	81	21952	0	29.0182	36.6615	36.9792	0	30.1179	30.1432	30.5603
6XPD	EMD-22285	22.25	86	1000	0	2.75523	10.8055	10.8269	0	2.91172	2.9341	3.05163
6GX5	EMD-0077	75.09	52	9261	0	11.8967	17.1168	17.2693	0	12.0824	12.1097	12.3144
3J9E	EMD-6240	9.02	78	800	0	1.99185	9.57617	9.59025	0	2.25741	2.28312	2.386
6N37	EMD-9339	8	43	1000	0	1.74009	6.22029	6.23638	0	2.13048	2.15426	2.21973
6TGN	EMD-10499	5.34	19	1300	0	1.87824	4.08144	4.09671	0	2.1764	2.26612	2.29744
6CU7	EMD-7618	27	76	2744	0	4.21508	11.459	11.5045	0	4.60396	4.62709	4.76419
6WLV	EMD-21843	15.63	77	2197	0	2.97799	9.90825	9.93837	0	3.58451	3.60709	3.73054
6I5A	EMD-4413	823.98	29	79507	0	126.986	130.164	131.353	0	133.391	133.418	134.467
6Y5L	EMD-10701	244.14	94	24389	0	29.7782	37.6929	38.0582	0	30.5625	30.5854	31.0409
6LAT	EMD-0863	244.14	65	29791	0	31.8889	37.6463	38.0784	0	33.4358	33.4595	33.9237
6RTK	EMD-10001	209.32	57	29791	0	32.4023	37.7089	38.1492	0	33.2232	33.2456	33.7073
6TGY	EMD-10501	64	21	5832	0	8.0226	10.5124	10.592	0	8.32796	8.35202	8.43956
6NT6	EMD-0503	18.09	88	1000	0	2.42556	9.88049	9.90385	0	2.60423	2.62601	2.74731
6NZ0	EMD-0553	216	104	19683	0	26.5489	35.5268	35.8563	0	26.6098	26.6356	27.0446
6NWP	EMD-0527	64	70	8000	0	10.2624	16.1297	16.2569	0	10.8687	10.894	11.0951
6S44	EMD-10097	172.11	24	24389	0	25.7674	28.3611	28.7379	0	26.7956	26.8209	27.1777
6QJT	EMD-4567	10.03	76	3375	0	4.20164	10.3722	10.4373	0	4.26846	4.29131	4.42481
6H05	EMD-0108	83.74	40	8000	0	10.1778	14.2137	14.358	0	10.4314	10.4574	10.6247
6F1Z	EMD-4172	823.98	48	157464	0	163.388	167.383	176.483	0	164.107	164.132	166.009
3J9C	EMD-6224	15.63	79	2744	0	3.79462	10.6788	10.7252	0	3.91157	3.93338	4.06952
6COY	EMD-7544	125	99	10648	0	15.2628	24.2705	24.459	0	15.457	15.4824	15.7688
6ZH3	EMD-11212	64	126	5832	0	8.64946	19.5739	19.6967	0	8.6933	8.73387	8.95995
4CI0	EMD-2513	42.88	104	8000	0	9.25945	18.6921	18.8337	0	9.37279	9.39494	9.63928
6CAA	EMD-7441	27	139	5832	0	6.8903	18.4911	18.5992	0	6.95305	6.99258	7.22648
5O3L	EMD-3741	75.09	104	6859	0	9.72874	19.5074	19.6467	0	9.86582	9.89095	10.1386
6QPW	EMD-4616	163.56	121	6859	0	13.1699	23.8358	23.9934	0	13.1724	13.1973	13.459
6GGS	EMD-4399	3.82	105	729	0	1.83649	11.4608	11.484	0	2.01447	2.03873	2.17902
6UAN	EMD-20708	30.52	134	3375	0	4.93957	16.5315	16.5844	0	4.87294	4.91425	5.11237
6TEH	EMD-10490	103	137	10648	0	13.467	25.7968	25.9822	0	13.6447	13.6876	13.9925
3J9D	EMD-6239	11.76	99	990	0	2.63009	11.1728	11.1981	0	2.6466	2.67105	2.80649
6PZT	EMD-20537	103	99	9261	0	12.8885	22.1997	22.3493	0	12.8846	12.9083	13.169
6VWG	EMD-21415	244.14	113	24389	0	29.2832	39.7783	40.1825	0	30.1182	30.1436	30.616
5W3F	EMD-8755	512	111	97336	0	119.489	130.086	134.805	0	115.161	115.185	116.527
5WTE	EMD-6686	177.98	111	35937	0	36.5132	46.7736	47.3555	0	36.7669	36.7899	37.4283
6LHP	EMD-0894	823.98	145	97336	0	114.003	128.624	135.294	0	117.201	117.234	118.643
6KMF	EMD-0724	216	140	24389	0	31.8303	44.5921	44.9777	0	30.7515	30.7758	31.3041
6N2P	EMD-9332	103	131	10648	0	14.2371	26.0201	26.1908	0	13.9748	13.9991	14.3175
6VYI	EMD-21461	64	115	3375	0	6.85758	17.7938	17.8509	0	6.56715	6.58911	6.77914
6VCD	EMD-21149	129.75	135	12167	0	18.0403	30.519	30.7149	0	16.0485	16.0709	16.4176
3JB4	EMD-6394	177.98	111	35937	0	38.5665	49.2455	50.0557	0	35.9398	35.9665	36.5533
6NBB	EMD-0406	190.11	87	2744	0	16.6201	25.2282	25.2842	0	14.9015	14.9246	15.0711
6KNF	EMD-0730	437.89	115	24389	0	36.6435	46.5772	46.9943	0	37.3269	37.3512	37.8313
6TAP	EMD-10423	512	125	74088	0	96.6626	107.317	108.537	0	96.5099	96.5361	97.7104
7BP3	EMD-30143	52.74	100	2744	0	4.99769	14.2623	14.3098	0	5.22249	5.24425	5.40678
3J6J	EMD-5925	2.81	100	294	0	1.84703	10.8232	10.8359	0	1.81568	1.83828	1.96846
6JNF	EMD-9851	27	157	4913	0	6.38734	20.889	20.9886	0	6.48658	6.5297	6.78676
6BZE	EMD-7314	3.82	130	1331	0	2.48448	13.8735	13.9279	0	2.54245	2.56418	2.73904
6LLE	EMD-0912	18.09	125	2744	0	4.52692	15.737	15.7993	0	4.47262	4.49443	4.69439
6SDZ	EMD-10150	30.52	107	2744	0	5.10224	14.8036	14.8487	0	4.74646	4.76849	4.93755
6SHL	EMD-10200	347.62	118	32768	0	44.7435	55.6986	63.9086	0	41.6897	41.7125	42.367
6DT0	EMD-8911	64	143	8000	0	11.9257	26.2772	26.4759	0	11.198	11.2244	11.5177
6A6B	EMD-6988	30.52	87	5832	0	7.17368	15.2492	15.5042	0	6.71766	6.82129	7.00874
6VK1	EMD-21223	15.63	139	3375	0	4.99169	17.6702	17.7226	0	4.67745	4.69911	4.92027
6WUH	EMD-21913	27	133	2744	0	4.49943	16.9886	17.059	0	4.60049	4.62347	4.82835
6L47	EMD-0831	30.52	118	2744	0	4.83682	15.7336	15.791	0	4.74418	4.76464	4.96188
6SXA	EMD-10337	30.52	128	6859	0	7.37926	19.8238	19.952	0	7.56335	7.5857	7.84399
6TAQ	EMD-10424	512	115	110592	0	143.431	154.474	156.655	0	127.111	127.137	128.783
5K10	EMD-8192	30.52	102	343	0	2.75934	12.4296	12.4397	0	2.66098	2.68267	2.81755
6P6W	EMD-20265	107.17	132	10648	0	13.7525	26.0978	26.2766	0	13.4771	13.4988	13.8157
6NPJ	EMD-0471	40.62	112	4096	0	5.67579	15.9908	16.0727	0	5.84908	5.87036	6.06736
6QNT	EMD-4608	30.52	104	3375	0	4.7157	14.1704	14.2249	0	4.72488	4.74624	4.91335
5U70	EMD-8515	64	134	12167	0	13.5204	25.6831	25.8734	0	13.7094	13.7324	14.0609
6NPY	EMD-0476	52.74	122	2744	0	5.24042	16.8874	16.9476	0	5.39061	5.41269	5.60737
6RX4	EMD-10049	12.88	106	1331	0	3.0299	13.0187	13.0465	0	2.98303	3.00762	3.16033
6DSO	EMD-8910	35.33	108	6859	0	8.25992	18.0389	18.1962	0	8.52581	8.54888	8.78908
5OYP	EMD-3863	620.92	102	59319	0	132.244	141.674	142.731	0	132.151	132.175	133.192
6W6O	EMD-21560	52.74	166	5832	0	8.14002	23.1701	23.3023	0	8.23805	8.5426	8.67355
5FN4	EMD-3239	22.25	164	4913	0	6.48549	21.0676	21.1778	0	6.91501	6.96422	7.21378
6VSA	EMD-21373	64	132	2197	0	6.32078	18.7271	18.768	0	5.77705	5.80097	6.00306
6GCT	EMD-4386	52.74	164	4913	0	7.1327	22.6431	22.7504	0	7.18188	7.20754	7.48445
6SKK	EMD-10226	11.39	185	1331	0	3.2297	20.8756	20.9223	0	3.06345	3.47308	3.53473
6D7W	EMD-7826	40.62	172	2197	0	5.0322	21.2436	21.2873	0	4.93211	4.95878	5.18599
7BW4	EMD-30226	64	136	2744	0	6.79021	20.1213	20.1926	0	6.5511	6.57352	6.78205
6NSJ	EMD-0498	15.63	134	1728	0	3.44412	16.1021	16.1386	0	3.46423	3.48652	3.68696
6KZO	EMD-0791	125	145	13824	0	17.2724	29.9923	30.2422	0	17.4967	17.5198	17.8932
3J63	EMD-5830	3.82	187	512	0	2.08006	19.2984	19.3121	0	2.21648	2.30421	2.48748
6SZ9	EMD-10350	103	162	9261	0	13.164	28.5676	28.7457	0	12.994	13.0164	13.3641
6WCZ	EMD-21618	64	168	6859	0	9.67078	24.9961	25.1304	0	10.2547	10.2776	10.5915
6NTS	EMD-0510	144.7	162	13824	0	18.2856	34.0962	34.3992	0	18.5876	18.6117	19.0235
6MGV	EMD-9112	30.52	168	4096	0	5.88109	21.3474	21.4422	0	5.82527	5.84953	6.11964
6JBJ	EMD-9791	30.52	132	2744	0	4.92142	17.6513	17.7142	0	4.92018	4.94222	5.14671
6JT0	EMD-9883	52.74	142	4913	0	7.67266	20.9773	21.0753	0	7.52937	7.55207	7.80309
7CH1	EMD-30368	125	156	13824	0	17.3745	31.853	32.0998	0	17.4653	17.4907	17.8799
6XWN	EMD-10632	64	146	5832	0	8.85211	23.0158	23.1512	0	8.81623	8.83963	9.09495
6S7P	EMD-10111	103	136	4913	0	9.39248	22.5567	22.6409	0	9.22397	9.24607	9.49112
6V1Q	EMD-21015	83.74	153	13824	0	15.182	29.3749	29.6237	0	15.3497	15.3754	15.7595
6SJ7	EMD-10213	83.74	156	4913	0	8.26403	22.6343	22.7176	0	8.20309	8.22493	8.48597
6YSF	EMD-10895	64	160	2744	0	6.79566	22.2347	22.2964	0	6.80394	6.82541	7.06147
5K0Z	EMD-8191	22.25	133	216	0	2.33017	14.652	14.6612	0	2.51722	2.53888	2.70941
5UAK	EMD-8516	216	165	9261	0	20.9594	35.9677	36.1329	0	18.4775	18.4995	18.8497
6TYI	EMD-20583	27	141	2744	0	4.72693	17.4442	17.5004	0	4.83378	4.85581	5.07657
6OT0	EMD-20190	83.74	182	8000	0	11.2681	28.1015	28.2481	0	11.5127	11.5379	11.866
6R81	EMD-4749	30.52	141	3375	0	5.07769	17.8882	17.9501	0	5.04817	5.07129	5.29923
6W98	EMD-21580	91.13	160	9261	0	12.278	26.8755	27.0306	0	12.3258	12.3473	12.6803
5MZ6	EMD-3583	22.25	123	5832	0	6.29561	17.7358	17.8269	0	6.5416	6.56377	6.79699
6DZ7	EMD-8931	64	172	6859	0	9.90767	25.4301	25.5592	0	10.0365	10.0588	10.3728
6Z2J	EMD-11041	244.14	170	24389	0	31.1922	47.1048	47.5118	0	31.6659	31.6892	32.2474
6S3K	EMD-10092	34.33	149	3375	0	5.44904	18.9321	19.0051	0	5.63886	5.66094	5.89753
6N3Q	EMD-0336	64	176	8000	0	11.1437	27.3871	27.5144	0	11.1795	11.2034	11.5359
6V6B	EMD-21067	190.11	166	35937	0	38.4091	53.4207	53.9958	0	38.8321	38.8534	39.614
6JBH	EMD-9790	30.52	142	6859	0	7.4002	20.2547	20.3575	0	7.85552	7.88175	8.14852
6TQF	EMD-10550	83.74	162	4096	0	7.95783	23.9257	24.0204	0	8.10536	8.1272	8.39288
6BHU	EMD-7099	216	176	9261	0	20.6253	37.6649	37.8678	0	18.4398	18.4611	18.8237
6IWW	EMD-9743	30.52	154	5832	0	7.39328	22.5325	22.6556	0	7.26545	7.28725	7.56586
6V1I	EMD-21012	64	163	6859	0	10.2094	26.8174	26.9603	0	9.59056	9.61219	9.92279
6S3Q	EMD-10094	30.52	166	3375	0	6.01568	22.985	23.0791	0	5.51031	5.53278	5.787
6JXR	EMD-9895	83.74	144	8000	0	11.8758	25.5762	25.7561	0	10.9265	10.9489	11.254
6RTC	EMD-4997	47.64	166	4913	0	7.81152	23.0371	23.1377	0	7.73381	7.75596	8.04668
6VWK	EMD-21419	163.56	130	17576	0	20.3543	32.0281	32.3315	0	20.5034	20.525	20.9362
6NQ0	EMD-0477	52.74	174	5832	0	8.00021	23.4056	23.5038	0	7.83769	7.86014	8.14999
6FFC	EMD-4256	125	136	5832	0	11.2357	24.6177	24.73	0	11.103	11.1254	11.378
6CJQ	EMD-7482	64	205	6859	0	10.4608	30.2503	30.3703	0	10.3894	10.5286	10.7756
6VTK	EMD-21380	177.98	158	19683	0	23.6705	38.8088	39.1398	0	23.1597	23.1813	23.6569
6TOA	EMD-10542	103	212	10648	0	14.0651	33.6451	33.8286	0	13.5387	13.5636	13.9669
6OTF	EMD-20195	1953.13	192	195112	0	249.955	268.699	271.458	0	244.396	244.422	247.117
6R7X	EMD-4746	45.21	164	2197	0	5.32808	20.2998	20.3459	0	5.02672	5.04874	5.27119
600000000000000	EMD-8953	30.52	214	3375	0	5.84714	27.7686	27.8451	0	5.45489	5.51341	5.80538
6BQN	EMD-7130	216	214	39304	0	45.5718	65.9548	66.5213	0	43.191	43.2135	44.0075
6P25	EMD-20236	37.39	176	3375	0	5.79845	22.8823	22.9425	0	5.69713	5.72255	5.99364
6WXB	EMD-21954	64	167	5832	0	10.0263	26.8256	26.923	0	9.76144	9.78475	10.0787
6V9Z	EMD-21132	103	191	10648	0	14.602	32.8303	32.9989	0	14.1574	14.1796	14.5755
6V03	EMD-20968	30.52	187	3375	0	5.66959	23.7584	23.844	0	5.48936	5.58714	5.84922
6C70	EMD-7352	216	186	17576	0	25.0173	42.5744	42.8882	0	25.1066	25.1293	25.6146
6SM3	EMD-10241	38.44	166	4096	0	6.17476	21.5419	21.6145	0	6.12414	6.14612	6.42368
6DLU	EMD-7957	691.69	236	68921	0	94.1019	113.726	114.684	0	93.5825	93.6451	94.7704
6UVR	EMD-20914	61.05	242	5832	0	9.42498	32.2113	32.3294	0	9.48432	10.1239	10.2723
6QQ5	EMD-4618	40.62	174	4096	0	6.38508	22.5743	22.654	0	6.72537	6.74908	7.04008
6J0M	EMD-9764	103	190	12167	0	14.5562	32.4519	32.6311	0	15.4818	15.5047	15.9033
6S6V	EMD-10107	103	177	10648	0	13.495	29.9857	30.1496	0	13.8337	13.8579	14.2186
6VRS	EMD-21371	64	155	4096	0	8.04231	22.4611	22.5367	0	7.90485	7.92735	8.16597
6I3N	EMD-4405	40.62	155	4096	0	6.42608	21.4174	21.4879	0	6.51679	6.54025	6.79441
6HRA	EMD-0257	52.74	166	4913	0	7.17344	22.511	22.5906	0	7.45418	7.47739	7.74311
6OVH	EMD-20212	64	172	3375	0	7.09836	22.3114	22.3812	0	7.19696	7.21855	7.48145
6TNI	EMD-10534	347.62	232	32768	0	41.535	63.5827	64.354	0	41.8546	41.901	42.6088
6NDY	EMD-0443	64	209	6859	0	10.5838	31.2743	31.4006	0	10.4358	10.4624	10.8321
6IP1	EMD-9697	15.63	179	2744	0	4.65062	22.2458	22.3023	0	5.03849	5.06161	5.33609
6N24	EMD-9322	12.88	177	1331	0	3.77689	21.7031	21.7395	0	3.51946	3.54107	3.79123
6KSW	EMD-0775	52.74	193	4913	0	15.1747	32.7342	32.8226	0	7.71919	7.74434	8.0558
6K1H	EMD-9906	30.52	200	5832	0	7.82197	24.7007	24.8085	0	7.76769	7.79131	8.13717
6WIV	EMD-21685	64	190	6859	0	10.3011	27.816	27.9631	0	10.6127	10.6349	10.9523
6F95	EMD-4196	163.56	171	15625	0	21.193	36.1098	36.3503	0	20.9103	20.9326	21.3827
6KU9	EMD-0776	52.74	162	5832	0	8.25146	23.211	23.3262	0	8.28079	8.30235	8.5944
6HCY	EMD-0199	103	169	4913	0	9.08419	24.3986	24.4959	0	9.27335	9.29508	9.56839
6BLY	EMD-7113	27	179	2744	0	5.10438	20.7664	20.8193	0	5.17435	5.1967	5.43849
6A7F	EMD-6993	52.74	188	9261	0	10.9974	28.0906	28.2397	0	11.3057	11.3284	11.7043
6QP6	EMD-4611	40.62	181	3375	0	5.79781	22.2443	22.3076	0	5.94803	5.97075	6.25154
6P7V	EMD-20270	91.13	192	9261	0	13.9534	31.8081	31.9465	0	13.3782	13.4041	13.7886
6OIS	EMD-20080	64	175	6859	0	9.68419	25.0687	25.1807	0	9.94542	9.96791	10.2776
6FAY	EMD-4219	206.03	180	17576	0	23.7599	40.2986	40.6341	0	23.9922	24.0151	24.4978
6S3R	EMD-10095	91.13	189	4096	0	8.52472	24.5861	24.6588	0	8.62538	8.64695	8.92611
6LX3	EMD-30004	125	208	5832	0	11.4186	30.1525	30.2461	0	11.7784	11.7998	12.155
5Y4O	EMD-6805	11.39	199	2197	0	4.27348	28.0802	28.1264	0	4.10228	4.12711	4.41852
5OYB	EMD-3860	103	207	10648	0	15.0405	43.6418	43.85	0	13.8599	13.8815	14.2815
6S59	EMD-10099	13.95	232	810	0	3.58419	37.4792	37.5039	0	3.20759	3.23159	3.51854
3JB5	EMD-6398	536.38	275	97336	0	123.879	163.73	165.681	0	98.4939	99.2557	100.758
6PXV	EMD-20522	103	275	10648	0	16.9326	56.4583	56.6707	0	14.1026	14.1656	14.6086
6UR8	EMD-20857	125	219	13824	0	21.5695	51.5538	51.9288	0	18.4749	18.5015	19.0465
6VX5	EMD-21430	244.14	174	12167	0	25.1771	51.1706	51.3795	0	20.1744	20.1969	20.5802
6SI8	EMD-10208	30.52	191	2744	0	6.60134	33.8127	33.8858	0	6.06075	6.16082	6.43846
6TY8	EMD-20581	64	192	6859	0	11.0331	35.2292	35.3379	0	9.75879	9.78092	10.1305
6RLD	EMD-4919	59.61	245	5832	0	10.1127	47.5396	47.6638	0	8.89419	8.92044	9.29727
5XMI	EMD-6733	30.52	248	5832	0	8.08428	42.4247	42.5512	0	7.65876	7.68434	8.05141
6L42	EMD-0828	40.62	223	4096	0	7.42106	36.9134	37.0087	0	6.66906	6.69362	7.03246
6SFW	EMD-10162	42.88	227	4913	0	7.93846	36.8476	36.9486	0	7.45823	7.47982	7.81874
6H3N	EMD-0136	177.98	212	19683	0	30.2728	57.441	57.771	0	24.2379	24.262	24.8126
5IRX	EMD-8117	27	228	4096	0	6.71441	36.8888	36.9779	0	6.30311	6.32439	6.66338
6XZC	EMD-10658	244.14	224	24389	0	34.0713	59.4576	59.8777	0	29.0454	29.0674	29.6797
6Q2S	EMD-20579	52.74	249	5832	0	9.06451	38.5789	38.6921	0	8.12106	8.14516	8.54215
5U6O	EMD-8511	64	239	12167	0	16.365	44.2393	44.4602	0	14.0948	14.1198	14.5779
6NCV	EMD-0438	22.25	233	2197	0	5.38034	33.1883	33.2515	0	4.57486	4.59587	4.92295
6U5N	EMD-20650	52.74	204	5832	0	9.07921	33.6967	33.8256	0	8.33658	8.35824	8.72542
3JCF	EMD-6551	64	203	10648	0	15.553	39.7172	39.928	0	13.9354	13.961	14.383
6P07	EMD-20226	64	209	8000	0	12.4953	38.9624	39.1347	0	11.4367	11.4598	11.8439
6WB8	EMD-21586	38.44	207	4096	0	6.95394	32.6291	32.7074	0	6.61132	6.63706	6.95181
6I5T	EMD-4418	67.05	209	3375	0	7.68789	37.5299	37.6231	0	7.28472	7.30741	7.63182
6LTN	EMD-0975	30.52	225	3375	0	6.8694	39.2535	39.3323	0	5.79821	5.82073	6.13747
6WB9	EMD-21587	52.74	230	4913	0	9.46254	38.4496	38.5515	0	8.11822	8.14308	8.47789
6NPL	EMD-0473	40.62	217	4096	0	7.23292	36.6676	36.7597	0	6.73039	6.7534	7.09523
6E0F	EMD-8946	22.25	202	1728	0	4.81271	32.9057	32.9498	0	4.29481	4.31825	4.61046
6A70	EMD-6991	64	270	6859	0	11.6013	48.2084	48.3769	0	10.5505	10.5763	11.0041
6VYF	EMD-21458	64	204	3375	0	7.97495	34.8753	34.9441	0	7.06457	7.08676	7.38597
6RD5	EMD-4806	421.88	225	39304	0	60.4789	94.0212	94.8179	0	50.1361	50.1604	50.954
6YLE	EMD-10836	30.52	216	3375	0	6.03221	37.2199	37.2848	0	5.43309	5.4552	5.78035
6UD3	EMD-20731	103	206	10648	0	14.7427	38.9174	39.1049	0	13.341	13.363	13.7727
6RB9	EMD-4789	40.62	212	4096	0	7.21458	36.884	36.9738	0	6.58008	6.60214	6.94131
5LJV	EMD-4062	83.74	238	15625	0	21.6627	55.6782	55.9712	0	17.8745	17.9007	18.4306
6MZB	EMD-9297	27	233	2744	0	6.73972	40.1726	40.2282	0	6.20139	6.22501	6.5512
6V1X	EMD-21018	149.93	242	15625	0	20.1984	51.6291	51.9063	0	18.843	18.8671	19.38
7CAL	EMD-30334	52.74	238	4913	0	8.17404	41.9821	42.0761	0	7.50122	7.5241	7.9034
6C23	EMD-7334	91.13	221	4913	0	10.5003	40.893	40.9873	0	9.079	9.10101	9.45975
6VUM	EMD-21390	137.09	226	6859	0	12.9962	48.0468	48.2264	0	11.9703	11.9946	12.3674
6PE0	EMD-20320	64	205	6859	0	10.7752	42.2748	42.4196	0	9.76477	9.7889	10.1463
6VXM	EMD-21444	64	239	6859	0	13.7057	54.2774	54.4268	0	10.5655	10.587	10.9913
6EOJ	EMD-3908	15.63	179	3375	0	5.98217	32.6876	32.7627	0	5.20874	5.23025	5.50419
6NIL	EMD-9380	42.88	232	4096	0	8.77514	43.8248	43.9168	0	6.95284	6.97352	7.32556
6PZK	EMD-20536	64	188	6859	0	13.9964	40.3777	40.5677	0	9.98241	10.0057	10.3349
6E9Z	EMD-9021	67.05	271	6859	0	14.5625	53.8396	53.9868	0	10.5134	10.5353	10.9611
6DWB	EMD-8924	12.88	277	2744	0	6.91331	46.8902	46.9549	0	5.01995	5.04135	5.40606
5ZYA	EMD-6915	30.52	264	5832	0	8.7176	48.7469	48.8545	0	7.93669	7.96079	8.34842
6CM9	EMD-7457	42.88	269	4096	0	10.5576	51.7613	51.8475	0	7.48481	7.5087	7.89785
6HZ4	EMD-0310	52.74	260	4913	0	12.9164	53.2423	53.3386	0	9.58629	9.61046	9.98167
6FO1	EMD-4287	125	223	12167	0	22.7611	52.802	53.0193	0	17.1212	17.1437	17.6018
6XBD	EMD-22116	103	276	4913	0	11.6483	50.7778	55.9001	0	9.82083	9.843	10.2457
6WJ6	EMD-21690	64	225	9261	0	20.2105	45.8369	45.9845	0	12.7791	12.8023	13.2181
5X6O	EMD-6708	64	327	12167	0	16.9239	60.9237	61.1515	0	15.8398	15.909	16.4277
6UEB	EMD-20753	5.96	244	1000	0	4.97535	28.7336	28.7637	0	4.5446	4.56667	4.87534
6G8Z	EMD-4362	103	249	10648	0	15.4321	39.3795	39.5573	0	14.1644	14.1862	14.6278
6B3Q	EMD-7041	125	225	12167	0	17.9777	39.4138	39.6682	0	17.3877	17.4105	17.8724
6O1N	EMD-0593	64	311	6859	0	11.9437	53.2801	53.4157	0	10.4203	10.4447	10.8989
6PK4	EMD-20354	103	243	9261	0	14.9719	38.8235	38.9929	0	13.821	13.8427	14.2869
6SI7	EMD-10206	83.74	252	6859	0	11.8333	35.5721	35.7354	0	10.8651	10.8891	11.3072
6WBG	EMD-21589	52.74	252	4913	0	8.78862	31.8043	31.8998	0	8.4272	8.45176	8.83009
6SJL	EMD-10218	163.56	297	13824	0	20.1374	51.3859	54.5313	0	19.5471	19.5721	20.1109
6BBJ	EMD-7075	64	325	6859	0	11.7059	45.8043	45.957	0	11.0392	11.6495	11.8289
6VVO	EMD-21405	52.74	283	4913	0	9.41166	38.8358	38.946	0	8.6338	8.69728	9.06838
6BTM	EMD-7286	64	262	6859	0	11.8649	36.6955	38.637	0	11.1757	11.2019	11.6143
6W4X	EMD-21540	52.74	227	4913	0	8.9166	29.1685	29.2625	0	8.34908	8.37119	8.71378
6LZ3	EMD-30022	52.74	225	4913	0	8.45478	28.7096	28.8013	0	8.36267	8.38497	8.76108
6I2X	EMD-4401	103	282	5832	0	11.3447	42.7503	44.2744	0	10.5723	10.5965	10.9909
6MHQ	EMD-9116	125	252	3375	0	13.2429	36.2129	36.7563	0	10.6561	10.6772	11.0247
6H3I	EMD-0133	103	298	4913	0	10.4906	38.9104	39.0057	0	9.82391	9.84857	10.2518
6PP5	EMD-20419	27	257	3375	0	7.50479	32.0251	32.1029	0	6.9288	6.95001	7.30396
6B0X	EMD-7030	210.94	265	30420	0	53.1171	75.4202	76.0109	0	34.3713	34.3942	35.1699
6KZ4	EMD-0785	177.98	236	32768	0	35.6098	58.9285	60.6545	0	35.1165	35.1397	35.8899
5H3O	EMD-6656	15.63	265	3375	0	5.64459	31.1467	32.1361	0	5.21898	5.24269	5.60533
6KZ3	EMD-0784	177.98	320	32768	0	40.1035	78.8225	81.0624	0	35.893	35.9183	36.7435
6E1H	EMD-8955	83.74	261	6859	0	11.6381	37.8811	39.2637	0	10.8242	10.8463	11.2425
6CES	EMD-7464	30.52	325	5832	0	8.7831	53.8447	53.9615	0	8.4161	8.44052	8.88548
6AZ0	EMD-7023	12.88	292	1331	0	13.4416	63.4924	63.5343	0	12.0629	12.0871	12.4532
5W3S	EMD-8764	64	251	1728	0	8.16943	32.002	32.0507	0	6.95137	6.97247	7.30403
6NJO	EMD-9390	30.52	254	2744	0	6.30712	30.984	31.2362	0	5.77745	5.80059	6.1574
6GYN	EMD-0093	40.62	260	8000	0	10.7792	33.4323	33.6566	0	10.2506	10.2732	10.7095
6PEQ	EMD-20330	177.98	270	17576	0	24.5212	51.0855	51.8493	0	23.8372	23.8604	24.4236
6RQF	EMD-4981	113.64	248	10648	0	16.2114	41.0374	41.6041	0	15.4572	15.4791	15.9454
6WJV	EMD-21701	64	311	5832	0	10.4712	55.8606	56.1891	0	10.1626	10.1861	10.6443
6BAJ	EMD-7074	27	319	3375	0	6.78594	43.8247	44.5353	0	6.45762	6.48372	6.90793
5UU5	EMD-8606	2460.38	370	238328	0	336.809	378.45	388.352	0	310.376	311.248	314.655
6K15	EMD-9905	177.98	347	17576	0	24.3503	64.3217	64.6071	0	23.0982	23.1443	23.7895
6G1K	EMD-4339	42.88	315	4913	0	8.30504	38.5767	38.6687	0	7.75034	7.77195	8.22404
6DVY	EMD-8920	35.33	327	5832	0	11.7611	48.4266	51.0474	0	8.01897	8.04474	8.49912
6M39	EMD-30071	64	300	5832	0	10.6083	41.5433	44.8259	0	9.96936	9.99135	10.4195
6ACH	EMD-9592	27	325	4096	0	12.4312	43.3138	43.4031	0	7.10335	7.12538	7.53545
5W5F	EMD-8767	7.63	325	1458	0	4.74038	35.854	35.8983	0	4.16093	4.18318	4.55399
5VC7	EMD-8658	64	346	15625	0	19.1157	58.403	60.0218	0	18.8571	18.8808	19.4901
6U8E	EMD-20687	125	288	12167	0	19.0219	51.5719	56.933	0	17.7984	17.8244	18.3495
6V4J	EMD-21041	40.62	361	6859	0	29.6258	80.2169	80.3416	0	9.3472	9.37104	9.87556
6C9I	EMD-7436	190.11	319	4913	0	13.4503	43.6308	43.7254	0	13.4548	13.4775	13.915
6ND0	EMD-0439	64	342	5832	0	10.8784	48.4829	51.4757	0	10.8968	10.9229	11.3974
6X9O	EMD-22106	343	295	15625	0	30.9338	70.1487	70.4063	0	31.0657	31.0893	31.6634
7BTO	EMD-30180	64	343	12167	0	15.4187	62.5974	62.8125	0	16.4672	16.4922	17.0831
6KLO	EMD-0713	125	352	15625	0	21.9281	67.5546	67.7999	0	20.2636	20.288	20.96
6UKP	EMD-20808	23.76	361	10648	0	14.7455	54.1615	54.3473	0	13.7732	13.7994	14.3718
5OAC	EMD-3771	1308.44	336	250047	0	342.477	393.143	403.372	0	273.184	273.211	277.156
5L35	EMD-8314	1953.13	351	157464	0	257.96	294.913	297.365	0	235.289	235.317	238.016
6TFJ	EMD-10492	70.19	406	6859	0	13.6198	75.7707	75.923	0	12.2259	13.1028	13.3074
6HY0	EMD-0299	512	408	117649	0	163.358	197.501	199.239	0	143.361	143.42	145.629
6QK7	EMD-4571	93.04	329	19683	0	20.0541	66.8056	67.2335	0	21.1463	21.1694	21.8465
6SH3	EMD-10192	64	348	6859	0	10.7498	59.3277	59.4665	0	10.7593	10.7814	11.2876
6UMM	EMD-20820	324.95	384	15625	0	26.5065	92.8538	93.1943	0	27.397	27.4213	28.0645
6EBK	EMD-9024	216	348	10648	0	20.8515	80.9926	83.0825	0	21.0579	21.082	21.6177
5GAQ	EMD-8015	42.88	286	10648	0	12.3883	76.5884	76.8239	0	12.492	12.5192	12.9771
6MDO	EMD-9102	46.41	351	9261	0	12.9395	69.0254	69.2188	0	13.0645	13.0897	13.6394
6V11	EMD-21009	64	355	8000	0	12.5108	56.9608	57.1208	0	13.6355	13.6595	14.2318
6IAW	EMD-4440	30.52	345	3375	0	6.65067	46.5627	46.641	0	6.85654	6.88115	7.33287
6PW4	EMD-20498	30.52	323	3375	0	6.75811	48.2632	48.3291	0	6.84622	6.87081	7.29095
5Z96	EMD-6901	64	307	9261	0	13.4514	50.7105	50.8771	0	14.0188	14.0409	14.5556
5MBV	EMD-3460	22.25	337	4913	0	7.33578	58.1951	58.2978	0	7.49228	7.51568	7.98283
6N38	EMD-9341	91.13	364	19683	0	21.2824	63.5949	63.9321	0	22.2852	22.3108	22.9875
6SKY	EMD-10231	166.38	332	15625	0	23.6473	57.3506	57.6782	0	23.6585	23.6813	24.2978
3JCZ	EMD-6630	64	303	1331	0	6.82397	39.4609	39.5054	0	6.72967	6.75173	7.14223
6FBV	EMD-4230	27	392	2744	0	6.60864	51.1056	51.1707	0	6.63293	6.65723	7.15536
6DLZ	EMD-7959	103	492	10648	0	15.7453	70.8359	71.075	0	18.0726	19.0975	19.3838
6OMC	EMD-20125	1615.77	555	314432	0	336.167	434.439	439.986	0	351.969	353.356	358.65
6KOU	EMD-0740	166.38	467	8000	0	18.4687	76.0154	76.1596	0	20.7436	21.4446	21.6901
6DRJ	EMD-7999	103	587	10648	0	16.8675	87.5927	87.7727	0	16.8711	18.2778	18.5873
6I9E	EMD-4433	1242.3	540	405224	0	379.821	435.597	442.128	0	396.127	396.766	402.727
6OA9	EMD-0665	30.52	418	5832	0	9.28363	51.8631	51.9768	0	11.037	11.062	11.6361
6TAX	EMD-10429	166.38	514	15625	0	22.3734	79.1686	79.4327	0	23.7243	23.7521	24.5326
6O0H	EMD-0567	64	439	6859	0	11.4409	60.4762	60.5936	0	13.4475	13.4747	14.07
6S8F	EMD-10120	209.32	575	21952	0	28.5073	123.725	124.139	0	30.3706	30.3964	31.3253
6NYF	EMD-0542	216	529	21952	0	29.0882	90.5963	91.0688	0	30.5584	30.5849	31.475
6T61	EMD-10381	27	487	5832	0	8.84269	64.151	64.2779	0	9.49058	9.51705	10.1342
6Z16	EMD-11027	27.99	397	1575	0	5.67385	50.269	50.3283	0	6.26626	6.29271	6.7488
6RKD	EMD-4907	30.52	308	3375	0	6.93703	38.0167	38.1044	0	7.21248	7.23802	7.65384
6RIC	EMD-4888	103	399	4913	0	10.4622	53.2692	53.3809	0	11.0196	11.0444	11.5688
6TG9	EMD-10495	42.88	339	4096	0	8.25596	43.9669	44.0673	0	8.81947	8.84755	9.27407
3J4U	EMD-5764	1199.46	368	125000	0	154.556	194.828	196.884	0	162.638	162.662	165.009
6LVB	EMD-0988	125	333	12167	0	18.2876	53.5795	53.8735	0	18.8127	18.8359	19.4181
6JQ0	EMD-9872	149.93	397	17576	0	21.995	77.0124	77.3743	0	23.2913	23.3167	23.9951
5TFY	EMD-8405	64	393	12167	0	17.4724	61.4518	61.656	0	18.5607	18.5851	19.1997
6DRV	EMD-8908	216	409	4913	0	16.0834	59.9414	60.0443	0	17.2841	17.3097	17.834
6H3C	EMD-0132	163.56	390	9261	0	17.1997	60.434	60.6051	0	18.7388	18.7649	19.3215
6QEL	EMD-4537	91.13	497	9261	0	16.4292	75.3452	75.5132	0	18.0481	18.0833	18.7705
6DJU	EMD-7942	94.98	395	9261	0	14.2381	58.23	58.437	0	14.7584	14.7877	15.3811
5XTB	EMD-6771	421.88	371	42875	0	64.6288	104.127	104.777	0	67.925	67.9518	68.9352
3JCL	EMD-6526	91.13	339	21952	0	24.2323	60.6296	61.0473	0	25.4026	25.4248	26.1488
5X58	EMD-6703	30.52	343	5832	0	8.88402	47.3293	47.4455	0	8.82581	8.84899	9.30879
6XGQ	EMD-22182	823.98	438	157464	0	170.691	223.193	225.822	0	175.014	175.042	177.731
6GVE	EMD-0071	163.56	471	15625	0	22.4042	71.5619	71.8506	0	21.8905	21.9169	22.6494
5HX2	EMD-8064	1000	524	175616	0	200.156	271.493	275.042	0	201.954	201.98	204.732
6JQL	EMD-9873	266.78	412	27000	0	34.2263	76.5621	77.0593	0	33.8251	33.8504	34.6798
6O6B	EMD-0632	22.25	376	1000	0	5.41581	46.0046	46.0386	0	5.05454	5.07968	5.50328

## Sheet: Run time_cases
		Data entry		EMD-5830/ 3J63	EMD-8191/ 5K0Z	EMD-6123 /3J89	EMD-8192/ 5K10	EMD-0689/ 6J6J	EMD-4399/ 6GGS	EMD-6240/ 3J9E	EMD-10099/ 6S59	EMD-6239/ 3J9D	EMD-20419/ 6PP5
RMSF-net		Data scale	map file_size	3.82	22.25	3.82	30.52	8	3.82	9.02	13.95	11.76	27
			selected_boxes	187	133	85	102	69	105	78	232	99	257
			total_boxes	512	216	343	343	729	729	800	810	990	3375
		Run time in CPU (S)	preprocessing	2.08006	2.33017	1.68521	2.75934	2.05035	1.83649	1.99185	3.58419	2.63009	7.50479
			model inference & postprocessing	17.232	12.331	8.29562	9.68041	6.30081	9.64754	7.5984	33.9197	8.56802	24.5981
			total	19.3121	14.6612	9.98083	12.4397	8.35116	11.484	9.59025	37.5039	11.1981	32.1029
		Run time in GPU (S)	preprocessing	2.21648	2.51722	2.14996	2.66098	2.24238	2.01447	2.25741	3.20759	2.6466	6.9288
			model inference & postprocessing	0.270996	0.192195	0.130067	0.156571	0.111853	0.164549	0.128588	0.310947	0.159896	0.375154
			total	2.48748	2.70941	2.28003	2.81755	2.35424	2.17902	2.386	3.51854	2.80649	7.30396
		generated file storage (MB)		92	65	42	50	34	52	39	114	49	126
DEFMap		Run time in CPU (min)	preprocessing	1.55	5.63333	1.08333	7.81667	2.31667	0.5	3.18333	4.6	3.05	10.5
			model inference	10.1	68.6667	10.1167	99.5333	23.4667	10.6	38.7	54.5	32.4833	71
			toal	11.65	74.3	11.2	107.35	25.7833	11.1	41.8833	59.1	35.5333	81.5
		Run time in GPU (min)	preprocessing	0.483333	5.5	1.5	8	2.21667	0.85	2.95	4.83333	3.06667	9.1
			model inference	24.9167	41.1833	24.7167	50.7	28.7333	25.1667	32.7167	37.6333	32.85	38
			total	25.4	46.6833	26.2167	58.7	30.95	26.0167	35.6667	42.4667	35.9167	47.1
		generated file storage (GB)		2.9	19	2.9	27	6.4	2.9	11	15	9.7	23
